# Supplementary material for: On the Nature of Extra-Framework Aluminum Species and Improved Catalytic Properties in Steamed Zeolites
Source: Molecules. 2022 Apr 6;27(7):2352. doi: 10.3390/molecules27072352 (PMC9000512; doi:10.3390/molecules27072352)
Supplement: Supplementary file 1 [file molecules-27-02352-s001.zip]

Archive with 1 entries (1 files):
- molecules-1499127-supplementary.pdf
